# Supplementary material for: Hybridization within Saccharomyces Genus Results in Homoeostasis and Phenotypic Novelty in Winemaking Conditions
Source: PLoS One. 2015 May 6;10(5):e0123834. doi: 10.1371/journal.pone.0123834 (PMC4422614; doi:10.1371/journal.pone.0123834)
Supplement: S1 Dataset — (CSV) [file pone.0123834.s001.csv]

Souche	Temp	Souche.Temp	P1	P2	Type.Hyb	mito	ssp.mito	nrep	t.lag	Vmax	t.Vmax	CO2max	t.45	t.75	AFtime	t.N0	r	K	t.Nmax	Jmax	Viability.t.Nmax	Viability.t.75	Size.t.Nmax	Ethanol	Residual.Sugar	Acetic.acid	X4MMP	Isoamyl.acetate	Phenylethanol.acetate	Phenylethanol	Hexanol	Decanoic.acid	Hexanoic.acid	Octanoic.acid	Ethyl.decanoate	Ethyl.propanoate	Ethyl.butanoate	Ethyl.hexanoate	Ethyl.octanoate	Free.SO2	Total.SO2	Acetate.Rate	Sugar.Ethanol.Yield
294	18	294:18	parent	parent	Sc	294	sc	3	23.8898075804461	1.37479508249179	7.65623430302664	91.9872619046272	37.7196159143085	85.9848857127423	176.351645288366	2.32314511602675	0.113434986259145	198530015.264051	41.1237403084965	0.00348424546697622	96.0645804130956	83.7559439458486	6.08546102068018	11.4130651469783	0.891580958814614	0.116719236704746	2.40811133873939	0.244827524582564	0.939880214854419	57.5228545886353	0.587148843388025	1.38629962013659	33.4555345187873	3.40410847398599	0.617235674490467	0.0287158382855391	0.0346870722877975	0.314588570799699	0.166077350033456	49.1071991898302	139.341651361921	0.0160662461557716	16.3748525435217
294	26	294:26	parent	parent	Sc	294	sc	3	10.0252629069908	2.15935965532394	9.01404947560039	90.5950342561615	24.2619682826837	51.229333525342	109.658821497543	0.290385733263329	0.179710224793863	181049046.894448	25.3795352609002	0.00617327309651873	96.3351820754148	87.3874852427074	5.34857345557736	11.4240667762835	0.850387866575885	0.0985963317203271	1.93733017827246	0.840304048683644	1.09840718518096	70.63760504432	0.779253739333967	3.05015208937982	14.5655039576975	3.12485404648842	0.307034521725915	0.0262238010025864	0.027520657913272	0.0441874907194648	0.112206415872137	67.6583711059875	171.507308999344	0.0185888257950775	16.3941916887875
DE15	18	DE15:18	VL3	294	ScxSc	294	sc	2	21.6138640972128	1.49357858744011	8.59448165811233	92.8101131378663	35.2224972794671	77.8171222931414	164.290778036325	0.810395181940594	0.115906073664114	144059944.466011	33.3365821819663	0.00272243085315097	94.9994861679554	79.9474283889175	6.42928988325814	11.5967686376795	0.807352528871306	0.0930769629682308	15.2957566639472	0.127126795410037	0.878248981900973	35.0290422668369	0.761337091262609	2.97397845033708	11.7829450528832	3.99331228865996	0.0451910837869443	0.0190427761008667	0.039681386675184	0.0849725823587191	0.048448625044305	74.5126160394505	171.42400292151	0.0258930044957614	16.1276886208374
DE15	26	DE15:26	VL3	294	ScxSc	294	sc	3	11.0078788886224	2.23329568430541	7.506665047311	92.2241277450174	22.5683098898678	47.9435474385075	109.032433568227	1.83204285253866	0.200794825157639	144644752.274084	20.3126960783785	0.00534490209570566	95.2543815217568	87.5158508443408	5.7152296889165	11.3846948373028	0.863014823604154	0.10202869934022	6.11006453311394	1.62586581382346	1.90391095801441	86.3150250532021	1.84189673155125	3.12609341933763	18.6171698577023	2.98203642900939	0.196840941615945	0.0203142993939115	0.0647165973046646	0.0636623950511949	0.129572472241999	74.8657533935338	183.752478073619	0.0238257422794165	16.455837581352
DE13	18	DE13:18	294	GN	ScxSc	294	sc	3	16.3739168031147	1.32788199114388	15.7784774543169	92.3462228076103	37.8623183635965	77.8002489056458	158.31411151167	0.685205086055037	0.12614799171807	218787002.762485	38.4641187965451	0.00380481270346206	96.3689638820348	93.5718210686706	5.79617973887076	11.2278763375478	0.846949522903729	0.132334965616899	10.3756698922557	1.21573931172757	0.839939243948645	66.9931645258155	0.827904835386975	0.410831175638992	1.35136069407318	1.52843933148003	0.104937920179794	0.133928665245874	0.0546661077546751	0.393638013581229	0.0934246866876502	35.2673874340755	162.490102059392	0.0172020809227701	16.665076560107
DE13	26	DE13:26	294	GN	ScxSc	294	sc	3	9.01320183229217	2.03634624215546	6.1932532010436	93.0577583930104	24.4272081527365	53.733824040767	123.841103407061	0.878600089224093	0.196802565488869	129940312.663768	22.7217257269688	0.00875646717543218	96.7197999404535	90.3605839536464	6.18179032666362	11.3364962525335	0.804578563936708	0.125372041312111	4.14587273430662	0.855939181574288	0.966543337914318	52.6103552852326	0.582765231305069	1.3323050937527	9.75451195406914	2.32458471248786	0.00763882560194453	0.0336358902966994	0.0609338457901595	0.068345871502434	0.0144385008834116	67.7462219209804	185.966901369025	0.0160740616132635	16.4978031096855
DU11	18	DU11:18	PM12	294	ScxSu	294	sc	2	26.9181283496925	1.55779941229476	10.4552027597912	90.1209959779552	32.6359182343809	71.6253097558745	143.881825468386	5.18562245964402	0.126567992506705	89085967.7737613	43.9524497241993	0.00435602221569231	94.6864150773415	87.5427692539294	NA	11.2225756204329	0.844429260373511	0.168057838695991	27.3678908183679	4.16758960090658	9.62544628629846	337.807398814393	1.34760511744297	1.62038404017755	49.8557396074937	1.91314937298282	0.797006122092014	0.291121573243529	0.130874332636117	0.694998184299288	0.448901076229832	51.5747270794638	140.842001434762	0.0290198352142433	16.6600640030173
DU11	26	DU11:26	PM12	294	ScxSu	294	sc	3	16.5848494553048	2.1730969798727	7.7496406254521	88.7094644062533	23.3380355480159	51.5512959133534	105.473760768486	7.15373923505815	0.230062346462223	167993749.380067	22.8728220907102	0.00442037013609099	95.4828168932652	85.4409826876477	6.02934434368195	11.1287664823683	1.05892384672336	0.128385272261455	5.39708333876395	0.146667409403924	6.60564742291476	351.503223111262	1.82217809052886	2.08313698723393	18.3354384535169	2.67069901718724	1.07572222712997	0.0474275535915095	0.0295537803522834	0.0784756726289849	0.145174127346627	81.4139989902661	177.180485160608	0.020360158203951	16.7831646354709
A24	18	A24:18	parent	parent	Sc	A24	sc	2	82.6075564966967	0.886628837246694	5.95636504786328	90.5550906281353	61.81480986048	150.174959273617	258.660491329143	33.3499485561036	0.0833095377554747	101899905.505154	40.6650738817782	0.00323946422111712	86.2544503158278	67.0788240713124	8.82129017882179	11.1405800787816	2.73157985414406	0.174845866342898	2.32300369808875	0.0668958570096377	0.728298338193909	7.61713893212447	1.38018115989438	0.701578321021122	5.09292013428378	1.56063711785196	0.0104822480075008	0.0606389561526545	0.0184750868854773	0.0881399808660517	0.0246119781841305	75.0317357027633	172.278907010282	0.358217823557185	16.4266643653399
A24	26	A24:26	parent	parent	Sc	A24	sc	3	29.2992675729749	1.42415550295853	8.99089918049342	92.4412879172239	36.9816041051346	82.2995515114979	170.897560488018	7.41954431033206	0.0889059277620347	124923803.115126	36.2355583670277	0.0141047239955945	48.2193349417328	48.3066330210369	7.34990827819134	11.3124247491495	0.854271629236923	0.155099117601494	3.17539347756106	0.64765048115771	1.54993335218999	106.199823868546	1.4038544962042	0.524035468785446	2.28826883830054	0.84264875365548	0.0257313564366984	0.0658586893795677	0.0370595071865005	0.0871733540700368	0.0192249416782093	61.4887443260628	170.049145919136	0.0284056097011174	16.5512993823098
DD12	18	DD12:18	A24	294	ScxSc	A24	sc	2	40.7744842747419	1.19755747334291	12.0246358649208	79.9649030089464	43.6538963814687	119.019678711124	155.068369129911	21.8903649292484	0.125500789133263	167548565.495901	16.4991519372514	0.00168565704129682	81.9674804594777	51.7561125771114	5.9877936813587	9.99471907855225	25.9332415317958	0.0853379362716418	13.6134829721568	0.390539776707808	0.562645799803744	32.1272736855323	0.50803835941446	0.995798320912073	2.22431132205666	2.52454483261174	0.0699634538986049	0.048577706398807	0.0418097594319522	0.163123676062691	0.154328187010031	76.2397712360286	168.441067758289	0.0185643537230051	16.185351923085
DD12	26	DD12:26	A24	294	ScxSc	A24	sc	3	22.1831678357195	1.9897428335496	3.25201347978664	92.6944559742214	26.8199834273468	62.8888734841775	142.809220691319	12.0884239191087	0.212943652466609	117489755.168093	11.4551144600937	0.00366671257198047	90.8496978213712	70.4117148005444	7.08997256164585	11.2807102025116	0.874616956694329	0.162072911849094	8.57401152163568	1.83729432883378	2.08085674499252	133.773208355637	1.80829267481373	1.07867621714567	5.76942018153488	2.20020234587966	0.114068893486234	0.060977640427764	0.0661212270813362	0.125105968322714	0.0637489462077936	63.9894206902733	163.933638149692	0.0147854321069587	16.5813371270215
DE23	18	DE23:18	A24	GN	ScxSc	A24	sc	3	19.5015161219714	1.34249005612232	3.97361337436017	87.9850382447883	40.9820355480159	103.500295913353	185.55709410182	0.487072568391482	0.106033458333328	107804640.160453	32.4394887573769	0.00462636937274941	87.2219380788252	51.4372069359024	7.45650229529544	10.975433149035	5.43929457855306	0.0753829085500352	3.10594144287065	0.635991596475164	3.2698359955687	156.720475137632	1.16608861118555	2.61529748479551	10.3681367677464	3.67069901718724	0.0273412093553559	0.0239246968326504	0.0595889428741887	0.170938542166695	0.050722778818188	89.1736009749355	191.162599108158	0.0219529817019381	16.6199317543458
DE23	26	DE23:26	A24	GN	ScxSc	A24	sc	3	7.51714968044356	1.95754462722015	4.81522172413236	91.1780198158846	27.3061801068963	63.4770650771983	138.553780307916	0.451282646127073	0.168320504579351	103361539.968067	20.6979351642112	0.00968181815589312	91.3170526335155	59.1578754909223	6.81241611205003	11.2982833957768	0.86187831166824	0.124590788513779	2.45484327417703	4.45473288902794	5.45105640548962	301.470060167214	1.97485822876677	1.12650186001621	18.7137936442282	2.26036057113567	0.0414573342385601	0.0638802967885496	0.0548139644412157	0.0330199443154662	0.0322037221136791	67.7888790896059	206.912703176545	0.0177219227148924	16.5694881056427
DU23	18	DU23:18	BR6	A24	ScxSu	A24	sc	3	19.226768445113	1.07748457799385	4.95628175110708	88.049244750346	51.2977745242957	128.874498089027	218.822890881754	1.7740365341954	0.105593279554721	146734024.034559	38.3504762318167	0.00481852530134276	84.4720210992765	70.2069918945103	6.34898767984762	11.1969530346759	2.12496153937817	0.101283481065558	13.3931013281692	1.13998602437858	3.84255447435925	153.739023109004	0.932358708043507	0.76579314308021	10.1655949731838	2.0920190677151	0.282590609920442	0.144758013603784	0.0757579505869815	0.256451479664196	0.235032780990383	40.8939634018604	152.7137202652	0.0277250802648574	16.6156057473295
DU23	26	DU23:26	BR6	A24	ScxSu	A24	sc	3	12.5678868104207	1.91908266496087	2.84465526619716	89.7748870677454	28.6958460313728	70.3175369376298	146.424803762252	1.664784543081	0.168061189676988	131849650.778012	24.7317940902152	0.00817878564450612	82.8001302910904	59.8056975534189	6.62912257578642	10.973062477463	1.9342824587679	0.170639699199565	3.22643735765207	0.395196708045945	4.25180638785725	318.93252938012	1.81229342552537	1.2457398337661	10.0735710272149	2.47755291606387	0.0292820415524882	0.185750489803274	0.0493961479266355	0.118782407417776	0.0328739069158165	88.3324271346267	177.92400292151	0.0158420785426495	16.9025295848594
DU22	18	DU22:18	PJP3	A24	ScxSu	A24	sc	2	26.1516793607658	1.07404384270398	11.8626966460173	90.5023957084129	47.7636235663658	107.505110274839	200.255642449837	5.24672968316837	0.0959078805901982	197463221.501915	40.7156213470749	0.00252371385085914	93.9886008759476	88.0826151005534	6.51006084723246	10.9156954829636	0.9763737991916	0.110306009566141	7.3628146188614	0.926746710142083	3.29537344116787	177.061040675565	0.7243298732127	0.245083189488496	2.33098154759703	1.29051326200394	0.0480862520678484	0.378505787802287	0.0328778323328888	0.219072281361455	0.0504406621531972	69.4199601408523	154.643891840037	0.0210690762506799	17.149525717022
DU22	26	DU22:26	PJP3	A24	ScxSu	A24	sc	3	9.6484916836397	1.72803099646183	5.80841958863756	92.6984522652123	29.8249016558465	67.6655216519277	149.101760931381	2.17817099697985	0.201214438153933	125981312.33548	18.1653060416619	0.00782474855902929	94.2183083566028	56.6716327268155	6.38600018130885	11.1376135585799	0.937857131173356	0.10997083469913	8.80612331867831	0.727796174261781	5.00845676295562	265.167514650724	1.49275354423438	0.787155395533886	12.717932001517	1.71831789616144	0.0398544562965302	0.197092003129628	0.0295528084645043	0.131883612409498	0.0325712739444766	19.4887443260628	160.950178787488	0.0261240016561751	16.7859691150055
DU21	18	DU21:18	PM12	A24	ScxSu	A24	sc	3	16.7825712999006	0.960432378820988	5.52971423700328	86.0244303359951	57.8745190531426	151.0477122418	231.12840327099	2.22967905892257	0.10849548839113	125145846.015375	39.2120635386112	0.00601825575654821	76.9721616090699	57.0773441486965	6.15652972773142	11.0511949689042	3.48259069814386	0.119160416279141	17.7970518179696	1.08891693383178	4.99031705482883	254.092572258558	1.42774025500403	1.19121472083585	9.81838858887116	2.56575210756425	0.0838606227836493	0.183760958713102	0.0459849409161184	0.210273629306902	0.0387863968844356	57.8507385771965	152.424542202122	0.0248601811409128	16.6437195419398
DU21	26	DU21:26	PM12	A24	ScxSu	A24	sc	2	12.9945747515179	2.12086268681433	4.85941852465358	91.3780955881608	24.7820088261608	57.1977642693865	127.439053690163	0.736081112481229	0.181020271281644	168706499.685669	21.1037523963414	0.00397849071851427	94.8276565978569	82.7846891689782	6.33311233447584	11.020602131747	1.3637068881153	0.271589021760122	4.98803147636467	1.81380487831856	6.17617159394373	410.460498743485	2.68850059539968	0.185678483100567	13.0578868736005	1.50466795372564	0.0310355109495887	0.308191501194838	0.0829258074387785	0.0646236941659767	0.0250213380477662	43.1097609656937	163.288576426409	0.015222052561064	16.9186573208812
F10	18	F10:18	parent	parent	Sc	F10	sc	3	17.5674654369364	1.54598574139421	7.5207184295073	91.9645784563143	33.0430438218667	74.4798431598521	156.514039505837	0.955396354333477	0.120035723142454	151383816.194893	33.3926495748551	0.0053153333368688	94.4476672658452	82.012428240469	6.47315728330744	11.4360612100543	0.983654512007093	0.1543021147356	2.12136768481901	0.62736474208746	0.880572233609853	40.0780356110583	0.592006935902176	1.04105611380362	12.0370881262851	2.86121473304154	0.0220663648752126	0.0263904926068403	0.0804793852100025	0.222780117085004	0.269123649593756	78.3809832624817	186.074434849099	0.0250101475880637	16.3525705765013
F10	26	F10:26	parent	parent	Sc	F10	sc	3	9.06458747366004	2.2202585400831	5.10460248084355	91.2571608059949	22.8250707567625	51.6598208275526	115.790019811327	0.204960713196433	0.172068469465423	147848790.718471	25.4700720237571	0.00894063508399478	96.0320534574001	81.6446600781062	5.95781514959802	11.1455151941516	0.875088707174954	0.143878240808001	1.52161066320636	0.980402498479899	2.35483478207955	180.130087664486	1.22137137912239	1.27337687208036	10.5046818408357	2.13526861600541	0.0319132492134051	0.0393630420141277	0.0509173167964413	0.0894084053413269	0.0323944334303007	67.3321219393681	171.926627170692	0.013655129671585	16.7755798764543
DE24	18	DE24:18	A24	F10	ScxSc	F10	sc	3	18.6677614151538	1.26964290601308	6.48760891650798	91.8827319251477	41.5459000051765	97.0372688022424	193.812996512072	0.44435104631062	0.121870768566861	143967558.645749	35.7270109086834	0.00395894466770405	95.1202054244451	86.0430026859502	5.9094099604261	11.1917652149595	1.49875589708534	0.085845751224688	12.587736056903	1.10939042820645	2.61084001472263	171.1625025445	1.56391921868964	0.3135266945217	6.58976954897068	2.25436083416491	0.0204836920513124	0.115580605224842	0.0765480727068898	0.247533065790558	0.0892873564356189	70.7448021107559	173.343670005898	0.0156406801939992	16.6385448013411
DE24	26	DE24:26	A24	F10	ScxSc	F10	sc	3	7.40926357764199	1.81973895361103	8.50368102750149	92.0958665022027	27.0405509580761	58.4898246171081	128.225548859943	0.497720290257998	0.198135927387727	135707224.388003	19.5976044146426	0.00810141111498907	93.7666607798481	68.4578964404265	6.24726445855771	11.1903127055888	1.10748915452274	0.16553803089519	6.7006908709172	1.99533997460595	3.808278166717	211.820466256454	1.62294569144831	0.52023754610401	10.790185587635	1.91203319666936	0.0436400746904012	0.0940799215997445	0.0330840006065969	0.143585348730544	0.045696527248437	35.47651178186	168.948819238673	0.018613409885377	16.6968123515622
GN	18	GN:18	parent	parent	Sc	GN	sc	2	17.3563006240127	1.35490421979589	7.92164462865682	92.9597556331408	38.7574068148772	86.9495284780167	181.898179965252	1.22629684669121	0.125168419900271	125509418.494308	28.048665339428	0.00339733560723874	74.4191749459877	86.4829419353583	6.54398745079786	11.2257211951491	0.814354328880854	0.0973486750708913	8.90669137415467	0.1649786624252	1.71899333961051	85.2717540249178	0.611414711013954	0.81031844128762	1.92004669184532	2.71168901506973	0.0279240288476815	0.0367766210968315	0.0274136739925816	0.0531359830350639	0.0283470605986956	37.8682707178547	178.27663242541	0.0206268667542849	16.6747405919127
GN	26	GN:26	parent	parent	Sc	GN	sc	3	7.60817486683984	1.70171417596773	10.3651907063822	92.0094065418625	29.6801660731776	62.8039730808977	134.164723907795	0.247664211182471	0.16421098530687	135291439.076884	24.9187240788735	0.00617426943769606	91.6824865372775	90.1103760658812	6.28761137565144	11.3137321755414	0.730887585314704	0.105468938056916	8.80660312867249	0.143822569075517	2.18038663803573	86.7286648084418	0.757941862109405	0.851084188692977	8.64003558219935	2.34184919679942	0.0265524343617393	0.0259814545395452	0.0228668207145406	0.0155125594245422	0.023024389469934	78.8962389084746	188.688379897084	0.0260645263090221	16.56547093108
EU31	18	EU31:18	PM12	GN	ScxSu	GN	sc	3	20.7138701219583	1.38030935575258	3.82524766477301	91.8967771923705	39.2664123639466	93.8413680740514	191.163631882011	2.67328449913843	0.12691707980927	162812022.830655	32.2715661745687	0.00428824930718718	88.5391272865736	84.9196837154588	5.82251145524438	11.0494765885042	0.824422701652097	0.131111731557714	16.7749276959895	3.06904485327924	9.75699862679604	353.354297093717	1.24020589810576	0.78097282261153	27.6041571340559	2.92578433185971	0.0600997079426281	0.294720741705109	0.114765712301276	0.556131792451729	0.0818153734399339	63.8728375602477	171.838462911633	0.029190063923231	16.9312139240837
EU31	26	EU31:26	PM12	GN	ScxSu	GN	sc	3	11.1085962403241	2.23673595615564	5.59807905970663	92.3874026346461	23.1039682826837	51.0080001920087	117.57548816421	0.957052399929998	0.182080114113141	149952117.556761	26.2962019275669	0.00779363170349841	90.2964871905201	76.4812239733462	6.36426776937503	11.1707334429502	0.928107265422438	0.131628609495673	7.05766296559155	0.375307339343826	8.37387096957721	417.027734680388	2.11774397560756	1.66527103349252	27.5251035375127	2.22485404648842	1.52956900093872	0.0869732650957102	0.0384526859219048	0.143609078926816	0.0959365124825241	75.6583711059875	173.173975666011	0.0204080323020626	16.7590037654365
EU34	18	EU34:18	RC415	GN	ScxSu	GN	sc	3	20.6604909355752	1.37694427101195	7.67366120700493	90.8313990992365	38.2043829150679	88.114387909654	175.362817168607	2.04736224235521	0.130169611670784	121788638.339537	29.2759966435177	0.00264562769904886	93.777895961055	86.6891654915102	5.95238764948185	11.0833177026037	0.834911746079681	0.085453398274812	26.4111801845828	3.71453537177793	12.5231060681699	426.439180689566	1.17992887977091	2.21824189028234	24.9705351222858	3.12254372485681	0.258380413340512	0.141678581121399	0.0596457512470105	0.577604815373258	0.167931159612334	73.5126160394505	178.92400292151	0.0308647751431559	16.8703575240997
EU34	26	EU34:26	RC415	GN	ScxSu	GN	sc	2	10.7945598548918	2.3518004319636	10.5801670494583	90.1910909712267	22.2618173767406	44.8496549232997	94.5614798881155	1.8960633858847	0.189458885029784	122349014.817582	25.0917465052789	0.00535040210912309	93.5564384714348	89.7273544944982	5.92035206934785	11.0832040477912	0.767564376666015	0.0993880490875857	19.1705641607801	0.801598686715371	7.55391314863397	373.228041810294	2.13473196744237	3.43460533922612	52.2769556115498	2.74860914009875	0.695535539671368	0.039293715959368	0.0211851248160537	0.10256211356971	0.0645484901094499	78.8213430916679	177.400374079135	0.0209377632837956	16.9175971379383
OS104	18	OS104:18	parent	parent	Sc	OS104	sc	3	48.6122445752323	1.21531670637406	7.37100785097387	91.1280777800698	43.4076910911607	101.928077545859	196.317121085076	14.5	0.0502218077190629	178619263.240872	40.635	0.00438854018345447	88.3204764066353	81.535065026296	5.85369133909149	11.1808510999905	1.75276436756543	0.221125121399851	1.75030899933403	0.581251458043995	0.780471199924382	144.863934441537	0.922056019993758	1.55571716928303	9.79772688300792	3.65108650236477	0.248705892742149	0.0374066157565019	0.184802419301046	0.177973317394622	0.506157165463703	61.8889301434864	152.517163384752	0.00482898161027598	16.5367058297852
OS104	26	OS104:26	parent	parent	Sc	OS104	sc	3	27.5196582316467	2.26768994100939	5.95762516120767	91.6643159649514	22.8611811580968	50.9399541551735	114.873792323752	1.27644013731411	0.106312912674936	191350769.486331	30.6581862863772	0.00643209394192748	72.9637267313968	60.4375998069423	5.72270290717113	11.2871268683908	1.5183654531485	0.358970121947269	4.19906068119616	0.280333208965314	1.62003968268912	183.933488581739	1.37587276954435	0.960373116897912	12.7222914082471	0.634689217409501	0.0268549385178233	0.0594840455640687	0.0377952609911256	0.0453722010885895	0.024545855301492	54.2882102223856	171.18213679231	0.0226397882512297	16.5245755371255
DW21	18	DW21:18	A24	OS104	ScxSc	OS104	sc	2	46.7945598548918	1.13884878232682	5.49508615472668	86.4548997774338	47.5073173767406	121.4571549233	200.061479888115	31.4810633858847	0.156910544138743	125102126.561456	20.9892465052789	0.0020396423156886	93.199828880124	83.2092764686196	6.52535900185585	10.5432040477912	8.967962043101	0.157773636706579	2.92845373024598	0.905970554779419	0.748363700852354	92.9725056578793	0.861169940137099	0.554485095727107	1.57965592582874	2.34860914009875	0.0267295790421524	0.0276345046381434	0.0577580551324038	0.180149914451191	0.0297156167338441	57.8213430916679	167.400374079135	0.00903872563014029	16.9800506813951
DW21	26	DW21:26	A24	OS104	ScxSc	OS104	sc	3	25.653571710605	2.06406201251009	6.04849074295826	91.9521558213749	24.3649229275095	54.1897484793573	121.674418621019	15.35029831187	0.231964853152387	150955564.396804	12.8827001498168	0.00277956157249218	83.7015082413568	76.2460582113904	6.51511123646933	11.1734381725275	1.94686587807102	0.170370718359302	1.5324912067534	0.730426375885583	1.78780867162708	138.505386813194	1.74357500527695	0.707141490721102	3.74545843224274	1.61081228400844	0.0538853179135881	0.0620953565233486	0.0337745020189845	0.0405054570953227	0.0473779462976223	69.8628236969691	179.084958411982	0.0139409293873733	16.6351064208693
EW41	18	EW41:18	F10	OS104	ScxSc	OS104	sc	3	18.8591052942073	1.29599250520999	15.6756949869254	90.4330871357391	39.3601869777086	83.2113911228683	159.830567431008	0.19585424598209	0.0999846160810666	154643507.841529	49.804062736784	0.00420519738388721	90.4900116501346	75.2755118795715	6.884681733067	11.3342987609856	0.964598918080351	0.147670829744003	11.3440971866183	0.109620527736845	1.32769739773921	129.832016167793	1.67394536078366	0.245196695825315	13.5608260282257	2.31185982133927	0.144332720739065	0.0881849113248089	0.0349350855060781	0.146182012326264	0.0210463232335009	68.633766011869	175.98441421901	0.00927647765677256	16.4854895311915
EW41	26	EW41:26	F10	OS104	ScxSc	OS104	sc	3	8.06052315193069	2.23173536612567	7.71906841177594	91.2102215482841	23.0472434004685	49.0195252001377	107.900321804835	0.48342472294293	0.193870969029141	150473019.542673	21.8046207471768	0.00829596513385246	93.4400723577772	75.5973129199199	6.15941576349521	11.3506209687513	0.895913507888805	0.250256425276328	5.48743411596572	2.40815904895829	2.52703531566726	167.43829179224	1.95559129334201	1.39022246442215	14.1129618742561	2.10835725073743	0.0576983403678925	0.04521873542245	0.0639295189895771	0.15774585394527	0.0460358216664717	72.6560955993733	175.53264936746	0.0207630079540022	16.5011751792225
EW31	18	EW31:18	GN	OS104	ScxSc	OS104	sc	3	20.0965351656255	1.1670379797861	11.9841487597828	92.4726707695706	43.4712081527365	95.1754907074337	188.757770073728	1.12860008922409	0.0996753724011879	179887397.758755	34.0800590603022	0.00367026211475663	89.3013411133846	83.646013592776	6.60322861771874	11.2498295858668	0.874882938963629	0.104547540595199	9.60840358415788	1.10731201658553	1.35842357248615	139.818863177363	1.81523188797895	0.492757796485031	3.22933213163279	2.3579180458212	0.0991789432622546	0.0613449799873815	0.0747266336402917	0.141912147020841	0.122153129772012	67.0795552543138	172.966901369025	0.00733340288392768	16.6246536984994
EW31	26	EW31:26	GN	OS104	ScxSc	OS104	sc	3	11.7341321036031	2.47071103749775	2.40375088860014	92.1291325678792	21.5770438218667	51.2115098265188	121.014039505837	0.955396354333476	0.200826055951007	146654110.847296	20.9376495748551	0.00851804636704987	94.0652409789891	76.496560263031	6.46731225011369	11.2960612100543	0.768714006838108	0.175574127414765	7.18521173001975	2.91185485438775	2.2400918092907	124.333790947503	1.67746031739916	0.78616463831512	1.99735152323354	2.22788139970821	0.021881521622258	0.031760939046635	0.169985098729115	0.462909070296755	0.038498906964269	59.714316595815	165.407768182432	0.0208105577042633	16.5712518990562
WU11	18	WU11:18	PM12	OS104	ScxSu	OS104	sc	3	21.6776407951198	1.22207925370122	9.28281099069864	89.5371588305639	42.9602287498921	100.183318215988	186.540343347404	0.950865861778011	0.122184129576808	165720295.2659	38.3176792260625	0.0108046375153409	75.5790722785556	62.0174734739962	5.1635712078481	10.9792451234559	0.987378120395556	0.173566535941607	14.9407242603377	0.180814066280754	5.96068925616992	374.985807425738	1.87399699900391	0.68520761490667	8.80983182795254	2.08714646190072	0.146178522548739	0.318635586815191	0.0438877586801694	0.189573960609345	0.147726705258377	40.0668533303982	166.689588369153	0.0157642799964413	17.0384583897722
WU11	26	WU11:26	PM12	OS104	ScxSu	OS104	sc	3	6.00212471011631	1.49508925902884	3.58512925751386	91.5755785677335	36.4308274090363	87.1081610217416	179.763094197463	1.24301127689884	0.18242691162053	155382252.425383	19.7135056550777	0.0172123690486932	64.6451440876253	36.7138646479518	6.47864542005615	11.0193244990573	1.02596211034052	0.328375262094022	6.85557560581044	0.105046686155723	2.29959472113516	235.953923722778	1.7510912666392	1.9872098331568	22.6284526160235	2.49182716946344	1.67586293885885	0.191062324103495	0.0508072427358724	0.215106428748526	0.228830306058279	67.274739184806	180.889350018715	0.0127685988630687	16.9830184875157
WU14	26	WU14:26	RC415	OS104	ScxSu	OS104	sc	2	19.2131868943159	2.2960965395972	8.28821276125187	91.5218553617859	22.4553030179113	47.6488221436779	105.778574908285	10.8079922238231	0.187656542333619	165005331.232988	10.7618723267024	0.00486906221295763	92.4483988320206	64.0894428076872	5.89912932281575	11.1244779280115	0.967137285224901	0.219080976002717	15.485919406693	0.338994172124218	3.75353429860496	257.548855758516	1.55266797354257	1.42822694923835	22.6215753978194	2.01404278261984	0.0538786566500081	0.0431500910404545	0.0376968944451709	0.191062685975346	0.0422555875626584	72.2882102223856	168.915298895563	0.022305803528594	16.8349188727037
SB	18	SB:18	parent	parent	Sc	SB	sc	3	61.311705572346	1.1839222717989	26.0815332509332	91.337717095267	43.8393549056496	82.9688574573066	154.78449048354	37.0844938178186	0.111594855846914	203267865.410288	42.7285096488217	0.00130573698240818	92.7964548646429	86.6745763854411	4.83765680259527	11.1270530337094	1.06575240736138	0.134518878068547	8.03830155135319	0.0727957874530514	1.10616473635736	164.121405975333	1.383310512258	0.135931241127299	0.459282216518429	1.97781450702549	0.023817653098418	0.0383091129699036	0.07141863286842	0.0319813319891976	0.0402245533749684	47.8965222222846	167.700497973334	0.0087422711554751	16.7946679813429
SB	26	SB:26	parent	parent	Sc	SB	sc	3	16.5196582316467	2.25772535045415	12.9099888579277	90.0044381234674	22.2898478247635	42.8022874885068	87.5404589904182	11.4195443103321	0.220786074916151	140389939.350497	10.5405583670277	0.0112658436495584	96.1220535064447	65.5301921352925	7.63829049160977	11.1437935350575	0.850231375935537	0.197590314448339	1.6479392907081	1.87919660050052	2.94021310057446	252.764573585699	1.52020463629724	0.497638579886605	2.51648632817731	1.40135588407617	0.0338207295683518	0.0426920505896617	0.0434481392213442	0.0715320714589842	0.0416473180375864	57.021721590278	159.848803458976	0.031600047780853	16.8094697601002
DE22	18	DE22:18	A24	SB	ScxSc	SB	sc	1	39.7366690111889	0.943775227642211	33.4401839835515	93.1102086834893	55.84927009457	103.638690729427	192.603504716399	21.7490304280206	0.0742652036846704	652397849.248926	43.0351127721429	0.00227094128255687	NA	NA	NA	11.4257922332681	0.92475061501491	0.117014190285248	21.6462820692443	0.853134163047737	1.88194436270558	75.0183157391717	0.897950923249448	2.09117109247864	11.177091066216	3.17734385926776	0.0653042457185393	0.125616296694287	0.0580908719085694	0.442975754524131	0.0516803166225777	50.3324271346267	159.721178839762	0.0229302578519572	16.3659866429182
DE22	26	DE22:26	A24	SB	ScxSc	SB	sc	2	25.8096349587486	1.94171489236068	4.00187706799065	93.3660083922472	27.426603766519	62.6744544537957	144.458865935542	15.7092873691763	0.274519911900293	143114443.315844	18.4653355695853	0.00443864083823579	81.5594745553732	50.2936040238998	6.70372051657356	11.2491084912088	0.821691178520641	0.124035711459863	3.61686769988333	0.947289221826054	2.37662078372915	201.939161258186	1.73402772591168	0.688310281541958	4.37508316862918	1.62666297312829	0.0363158686322106	0.0714358067904919	0.0256477256597403	0.0678703617960088	0.0360447722188129	54.9105857303448	176.218495712782	0.0198114346264549	16.639839984361
EU21	18	EU21:18	PM12	SB	ScxSu	SB	sc	3	33.2671496804436	1.38709477931043	14.3007100780274	90.6525039965616	36.5261801068963	76.7373984105316	151.803780307916	3.45128264612707	0.0937362515600872	270830484.87309	40.7204351642112	0.00198587628016303	89.9015801124217	81.3701449566572	5.89188894871409	10.9849500624435	0.892685435397395	0.104392579096635	16.2998931442766	1.54608767589024	12.8054112605129	476.334742802533	1.24654201641318	0.703472412459624	27.3331303470641	2.16036057113567	0.138792250963539	0.2565814531877	0.0806107181195882	0.327836062776466	0.124174654681492	48.0965729397593	151.712674104899	0.0292848698180732	17.0423687900001
EU21	26	EU21:26	PM12	SB	ScxSu	SB	sc	3	21.5490882194586	2.39425331164736	9.43345840563365	89.1290167414565	20.7066993633841	42.9870162276389	88.9492450183767	9.87024919049929	0.186868328170505	131327384.152603	17.9933569631444	0.00348746034233881	92.2594432113628	83.6576049118422	6.00841167142641	11.0571287921872	0.88524494061689	0.0816083102929203	9.08222619354818	2.06285818845267	11.4050578089213	457.609741908361	1.66073167109443	1.34217204614648	17.1169732527346	1.75276813447685	0.154952040928395	0.0599879187431558	0.0427002746696351	0.3638587272362	0.0306001875043651	65.0884290276431	158.459274735058	0.0271013641318098	16.9090124043871
DE25	18	DE25:18	VL3	A24	ScxSc	unknown	sc	3	17.2982753228443	1.22351308658417	4.10227203120779	85.9004172416001	44.9883043298778	118.732490242679	193.758388444882	0.403612504467776	0.120829368752401	121139498.132119	35.8578465004294	0.00471448281759819	88.2895037985412	53.2753500034937	6.31386256969958	11.0999917839791	4.69288307828653	0.0763513137626828	8.0837156661446	3.09010692577156	2.14296794542098	122.283562946195	1.6357211769495	2.0473247790726	7.40680696738621	2.60992795714379	0.0283145552974353	0.0591277380242311	0.13309788131237	0.510414826777751	0.0499121192766264	64.0101152380187	154.539998533413	0.0221966173874645	16.3327481402336
DE25	26	DE25:26	VL3	A24	ScxSc	unknown	sc	3	7.26320183229215	1.8654308561342	2.96641461446311	92.6148271607235	28.4738748194032	67.354824040767	151.257770073728	-0.20473324410924	0.177489400202825	138420587.300563	24.8883923936355	0.0117076428971279	86.0579542940774	59.4513185523934	6.22322601282096	11.2598295858668	0.976125778011635	0.150876836899311	11.9161486249094	0.748271652467527	2.38113136248759	154.471933122416	1.19589361133027	1.34448088039159	9.05821368820459	2.29125137915453	0.0284036587747973	0.0547715436119307	0.0243678914717913	0.0293588831364475	0.0146107862338058	73.4128885876471	186.633568035692	0.0124919670396354	16.5962344606122
DE14	18	DE14:18	294	F10	ScxSc	unknown	sc	3	19.8405003589164	1.43093178213533	6.48821279558617	91.5262455124738	35.9475543854296	82.825223565158	170.024826244845	0.965743500398434	0.112006125658277	131150613.655441	34.7004502167699	0.00338664441518272	95.4803116523867	83.2429982803432	6.3236513181722	11.5000227940775	0.902396859072537	0.118017479216514	2.73415922325434	0.220977055196993	0.686745459311508	29.6624529229836	0.366310114749644	2.6307587185012	18.9357005462527	3.4795760185236	0.0453192483477791	0.0218958675011995	0.0413371901944097	0.0869179241342313	0.208123510194724	87.3709693992031	189.654263682781	0.0239613022323861	16.2694163201511
DE14	26	DE14:26	294	F10	ScxSc	unknown	sc	3	9.04720345529167	2.3021184966109	5.19907729533585	91.4147552076797	21.85574569728	49.1903680740514	112.163631882011	0.673284499138427	0.189626422120261	128377040.074612	23.209899507902	0.00740910293657888	96.546943863052	88.4932802855783	5.91016306779281	11.3394765885042	0.858385251707728	0.1316299651326	2.33112110512726	1.33657341816148	1.14689110863359	62.4689421324413	0.661173318412586	2.33867640991958	11.0666304644945	2.59245099852638	0.0256190727045663	0.0207300545245688	0.0416927097645118	0.0992496707084876	0.0304224281286562	56.5395042269143	166.171796244967	0.0194998481855663	16.4964493362773
EE34	18	EE34:18	GN	F10	ScxSc	unknown	sc	3	19.4471591037848	1.24028566097165	12.6160564528499	92.4797134254282	40.8710182439246	87.871567399369	178.132456050821	0.451282646127073	0.111339288572164	181938631.665615	34.3254351642112	0.0032857985123754	93.0434377914333	88.2471034755817	7.56806191743465	11.1749884872506	0.837726120083202	0.12726641363932	2.90020635526373	2.0460981661448	1.25413225726475	75.9930670413184	0.816965856411583	0.267700514747229	10.2356570300878	2.11739286480245	0.0456339253037987	0.114391839770135	0.0643781363538809	0.146083842144898	0.125406765453279	59.760273999409	162.846711138374	0.0179728035555684	16.7768925939588
EE34	26	EE34:26	GN	F10	ScxSc	unknown	sc	3	7.70013048060353	1.91143513640583	10.1885103101156	89.8895966751029	26.1895062773233	55.820632459901	114.02484436422	1.16071194441915	0.15131390057695	133892770.067863	20.449475793922	0.00732628996582605	94.2920691096377	84.6316613784528	6.92939427904191	11.2197475407502	0.597913448734908	0.16140647684548	3.91171943655512	0.900008123524384	1.81856359579441	68.8300587424011	0.782568462171108	0.394648272575728	1.05853340263292	1.52668178033636	0.0962406146923162	0.0301570409164349	0.034735582163411	0.0316708545477741	0.0609603490061219	62.2543676232145	172.202873306491	0.0273453494162143	16.6880337185612
EE24	18	EE24:18	SB	F10	ScxSc	unknown	sc	3	19.2271898185973	1.26397411225331	22.8885604114259	91.328465198259	40.8602434004685	78.1358585334711	149.066988471502	0.483424722942929	0.104191506751781	142105600.415566	36.3962874138435	0.00215917608277692	92.4235633676616	82.3624938887676	6.898557920555	11.3906209687513	0.757710150078357	0.197347145493881	4.20154677229379	1.70654824248406	0.910567525033013	36.2979758243416	0.713123657595736	0.750950009116378	5.05745686868732	2.7750239174041	0.0783483285386181	0.0563915744437475	0.0855493907391838	0.247008108145018	0.0752082428381912	59.9894289327067	164.865982700794	0.0278623861289953	16.455971921742
EE24	26	EE24:26	SB	F10	ScxSc	unknown	sc	3	8.98413210360306	2.12498689656869	14.3062020879489	90.9575490475046	24.5490438218667	46.9165098265188	95.4307061725038	1.62206302100014	0.19729818910937	132308699.412148	20.2709829081885	0.00419121034341463	97.1124583571113	87.1750027244042	6.02714576522966	11.2360612100543	0.786597452586418	0.204780728992031	1.08233886522321	6.46335693397368	4.4701163731973	138.338075759055	0.982432417286293	1.31262806127017	5.67995748010085	2.22788139970821	0.0215284831378715	0.0150612044788959	0.0296500806179368	0.0437847642369651	0.0646867509196987	55.0476499291484	168.074434849099	0.0386199319273313	16.6556100042218
EE23	18	EE23:18	SB	GN	ScxSc	unknown	sc	3	20.4221766458959	1.15256818360469	20.0187318764586	92.9689472987401	43.5978888531219	87.4479160370676	173.730159807182	4.02222309652116	0.12090221042538	156362161.441786	44.041566946443	0.00246383975420504	88.358061409991	84.2550362957263	6.56761040275592	11.1177141394355	0.907471878826033	0.123335881263423	4.07925744165623	5.01415170678837	2.88497335170928	56.8201265717186	0.897524376460596	1.26587573040331	4.08268101425845	3.30976275349077	0.0116713217354398	0.0373743311354156	0.0728275557976829	0.174261429126987	0.0202077889158243	66.371547458518	170.130456312811	0.0646069589126569	16.8090567836424
EE23	26	EE23:26	SB	GN	ScxSc	unknown	sc	3	8.10817486683983	1.99828152984795	15.5822952750616	90.938313366884	26.3601660731776	49.8659730808977	100.331390574462	0.247664211182469	0.175013522177069	141688145.534243	23.3220574122068	0.00434726546812303	94.8688811582214	89.3723756325749	5.8513973990867	11.2237321755414	0.830926718430989	0.194037944184175	5.70969741139117	1.96825481202262	6.11115345957463	185.184500028853	1.20778393624678	1.04861756503138	8.89572839342406	2.37518253013276	0.0271259242907107	0.018147395576013	0.0146686138231073	0.014815702109455	0.0232754918568139	62.8962389084746	171.355046563751	0.0349386025739395	16.6896414866836
EE35	18	EE35:18	VL3	GN	ScxSc	unknown	sc	2	22.0063926626939	1.24412760242573	14.6018538399026	91.7210165568336	39.850256186548	84.0454144842618	167.091791994187	3.77268646318951	0.152138718990493	173779298.929013	40.1524376363543	0.0027475102390576	94.5616931800065	80.6516338705423	6.28370009648383	11.4133632929272	0.813204165636981	0.109262989891353	11.9410200680808	1.03746452448114	1.36113670903928	74.1884184611146	1.16389749422238	1.57591440844204	6.9816706607423	3.3241408316109	0.05453077533659	0.0111212977541174	0.0179670291431909	0.0162754001732336	0.0139428697568754	65.871547458518	165.130456312811	0.0139718499313832	16.3791476217707
EE35	26	EE35:26	VL3	GN	ScxSc	unknown	sc	3	8.42454555528911	2.19845765137165	8.50701277442576	92.281562362603	23.7123098898678	49.8525474385075	112.282433568227	2.09204285253866	0.210622859945533	149208823.704552	19.6193627450452	0.00730386583731687	94.3185430903201	90.3481959173615	5.77212963478681	11.2846948373028	0.796957403784823	0.118563575748901	8.31714511593312	4.38123879376419	2.68822881189096	122.665520398237	1.19166812251388	0.312271297582568	8.6452830039813	2.24870309567606	0.234949236312828	0.0702080322236398	0.0378098774581934	0.0553085608526167	0.100468572649922	51.1990867268671	182.752478073619	0.0238037702438746	16.6078717689851
DW11	18	DW11:18	294	OS104	ScxSc	unknown	sc	3	22.2972034552917	1.55282436757893	5.46891497938018	89.7327874471213	34.3434123639466	82.1063680740514	162.913631882011	4.00661783247176	0.127061451379452	155382109.240245	27.0465661745687	0.00436269653144146	90.4564182993525	71.6208114350783	6.52968729721507	11.3828099218376	1.03870751582268	0.12770728205712	20.2032186934851	0.124862833328525	1.61264823373338	114.589018120925	1.58218254222465	3.09394726132122	13.9889020803517	3.69245099852638	0.0256128609828088	0.0293820809889287	0.0554945913178392	0.134097785839725	0.111282162235818	71.5395042269143	162.5051295783	0.0137610703746625	16.4158706928728
DW11	26	DW11:26	294	OS104	ScxSc	unknown	sc	3	14.399548352301	2.55677833243699	4.44530266565658	91.5981939233047	20.3065380977017	45.8379346712219	107.201452043759	2.1856218704041	0.206621401140868	138456682.791321	18.1893747346938	0.00496845117907629	91.9213356323717	57.959042457038	6.39552794476071	11.3374955018127	0.917153729140042	0.366924501709349	10.1500311701942	2.54182331874179	2.47494386494873	183.159444309039	2.36561207039361	0.902010839687541	19.3708824009067	1.94291149673168	0.0372034110292184	0.0715033097242608	0.0779139309680071	0.046255050395826	0.0340816483410496	76.6031170175975	177.729843527485	0.0189943735325292	16.5119296845915
EW21	18	EW21:18	SB	OS104	ScxSc	unknown	sc	3	28.5304924371181	1.23906117864713	23.328740880552	88.897460964907	41.5066849105913	81.0292340660357	146.049122717488	3.39300180985608	0.0811773274129204	103236119.091817	40.9863522049332	0.00202599082541519	90.6809153779866	81.9059266236308	7.36764165390887	11.2083218205839	0.801256208865042	0.130573503685826	15.3486285622219	2.97697072654384	4.06381338377056	175.157588924685	1.37622261243902	1.93699237346942	14.4747195364008	2.81739286480245	0.0452039959933157	0.0476225489910721	0.0987452757828488	0.260681440922762	0.110711879605193	78.760273999409	167.513377805041	0.0238974593283545	16.7281007097047
EW21	26	EW21:26	SB	OS104	ScxSc	unknown	sc	2	19.00985255958	2.49447533964079	11.1160601493523	90.1606429772645	20.0936060662695	39.078396167899	82.4678889379951	1.32500170133796	0.112318213695316	358071995.740615	19.9077020965451	0.00625389154486021	82.5995021433317	74.7100601570273	7.08915226045034	11.0110906319519	0.857310030295622	0.357657672617627	13.181850295087	1.40420452432204	2.76634076109049	172.060649389274	1.72266262642423	0.760686956496824	7.9564622784178	1.54906882456128	0.0237830978723088	0.14149417317713	0.061533628824232	0.171000807559867	0.0282502625821851	63.2458952098956	163.473435608191	0.0187357166284737	17.0240277383477
EW51	18	EW51:18	VL3	OS104	ScxSc	unknown	sc	3	19.9642914954427	1.31385844902252	14.1732685323235	91.5444428175585	39.8108812401194	84.5350618518291	167.824396138426	6.71600602121928	0.164376347796244	134046554.827634	29.4423773565955	0.00369090624870007	93.59627138301	83.3563671590431	6.84797141046828	11.2631445225797	0.773813282066343	0.0978469285762123	17.5764343118167	0.251288308100935	1.84382533317982	106.642885690663	1.24450221004466	1.05122935893609	2.63818587237807	2.77545584821538	0.034393839624584	0.0405173183830501	0.0367099994526566	0.0383229016378599	0.0319075938232839	54.9683030910939	175.657392013893	0.0189985057471583	16.6184567896447
EW51	26	EW51:26	VL3	OS104	ScxSc	unknown	sc	4	8.73351248690974	2.25856967985199	8.18487227595242	91.7749377508708	22.6016194397892	47.8023533524399	106.618892019608	0.440703200862068	0.198869201908446	149148665.707984	19.7471428984834	0.00599073583636958	92.9501761882092	76.0032110547975	6.27656915854395	11.36431873412	0.900426469077834	0.199866808050176	15.7460331131717	0.951680788594946	2.81569226253893	177.24968064844	2.01035527645534	1.14791893142146	20.2170509550468	1.91426595009895	0.0344702384954569	0.0540916703066016	0.0883251815728616	0.129114699827577	0.0276538307717114	66.4638453987202	166.863480528859	0.0203591881050224	16.469813524623
DE12	18	DE12:18	294	SB	ScxSc	unknown	sc	3	28.9553132937574	1.29675870022578	23.6074935332177	91.8930399801762	40.1172489461983	75.7146510001255	145.40422866968	9.21085137102088	0.0943060202831933	323897559.728147	45.8312649729186	0.00220061389698478	90.6758223764737	89.6336087468162	6.51223674024285	11.3997234224428	0.846265363675016	0.103422849272907	2.15638813717764	11.1454320363365	2.31943904262865	122.390409102548	1.5137360775928	1.30487454155278	7.52793827704013	4.04089691814643	0.0191087477764342	0.128078390793684	0.224193642281793	0.582440926952769	0.464638844196246	58.7127523430804	153.146846546574	0.0248497065052955	16.4345843391927
DE12	26	DE12:26	294	SB	ScxSc	unknown	sc	3	14.018665981516	2.29355198178735	12.8301772378915	91.7259715290028	22.2792147161734	42.5315595530208	89.9012869472827	4.68924444679513	0.20211994188729	182805385.607682	17.3253891402125	0.0029651163079051	81.3985874946894	93.6194497751351	5.78348357082735	11.1713605698871	0.922881877968362	0.181244490584412	1.07623078153415	0.253991656556845	4.6666174245061	189.024918587001	1.4240606238771	1.81084653370076	13.5610833966146	2.20196842089781	0.0235095499642965	0.0262180459611941	0.014888892778348	0.0131858140519144	0.0330947469764979	66.5430925022339	177.672989406587	0.0278157811435237	16.7591929972004
VL3	18	VL3:18	parent	parent	Sc	VL3	sc	3	19.6150673847779	1.38153701100013	11.7619317863658	91.8157435843864	37.0085836894074	79.5524250447327	162.286862361729	1.22629684669121	0.109346055470606	139610816.865296	26.048665339428	0.00669204170211093	93.6442314146349	85.5692812160988	6.8679855628894	11.4279557131493	0.742012249509331	0.119038916691295	15.4232488730601	2.05080266607472	1.32786090394628	71.2192624915715	1.26339522431979	0.964096577269307	4.63882076212452	2.46645337237609	0.0889934112879708	0.0656240059220475	0.104836953177496	0.327708048317864	0.150385339572171	61.7417619205908	171.423025812207	0.023587739345386	16.3933929056894
VL3	26	VL3:26	parent	parent	Sc	VL3	sc	3	7.84430746178644	2.10278571038165	10.5143560810951	90.2626034523026	23.7938954165587	49.2296515493214	103.70701001407	1.11365299954606	0.201208776161038	174277692.840989	15.7529327562199	0.00584768465739297	94.6522754518982	84.7673898203887	5.88915591508398	11.3059117901225	0.884968199077467	0.0945166875539658	8.66063770509481	0.604726663482929	3.26633787932556	137.173800863465	1.48991600310093	1.97097523033962	13.7807133136522	2.02047979523405	0.0360431225491736	0.0376268462371465	0.0353843795603448	0.038742032111012	0.0323284680468108	63.7690660166986	173.230646019381	0.0255020178336179	16.5547758303467
EE45	18	EE45:18	VL3	F10	ScxSc	VL3	sc	3	18.1749669287734	1.37352477274947	13.0413209681286	91.8035676099109	36.7561120993739	77.5462412162851	157.109864491309	0.801431041286185	0.114460631631237	141655232.522811	27.4768405937386	0.00268847107617681	92.5786311070639	87.3691527384348	7.08656975108882	11.4716961047116	0.791619989131551	0.0836680778837221	6.28282086887568	1.10810736728165	1.08245670251082	50.1745894307606	0.960210763955882	2.53721009192317	11.5923014507445	2.96504127869839	0.0389739714157225	0.0334707564285027	0.0764703840929124	0.245490218224447	0.33001834431784	61.6278855910466	164.238073842545	0.0231917685707897	16.3387034181609
EE45	26	EE45:26	VL3	F10	ScxSc	VL3	sc	3	7.10910529420727	2.14397114864035	10.9174203918795	89.7984764829314	23.7098536443753	48.843057789535	100.247234097674	0.30433495171621	0.200380336471882	135075098.153316	25.9659836800628	0.00620159905076343	91.9669734339525	82.6354674965996	6.16370704520856	11.1509654276522	0.860025102718404	0.201284041495041	4.83334569711866	6.1145873247211	1.70618323244217	78.4189766981125	1.47909816322395	1.26093950013172	11.8238092681829	2.11185982133927	0.0375165662072242	0.0453900304233255	0.170579414950925	0.177643307942931	0.0983953835232292	65.1470078043458	174.093863252618	0.0222766553920626	16.7648123446658
EE25	18	EE25:18	VL3	SB	ScxSc	VL3	sc	3	21.2295281692345	1.24529175409285	20.1673388571826	91.3141140720377	40.6502911827381	80.374264390361	155.260970569636	0.359362707964611	0.0848310286750281	203476948.832097	46.5588170901718	0.00308511305399548	91.3292190412691	79.7153648576838	6.69695201732847	11.3329708130412	0.852657168838906	0.0901114010839005	16.7448505516511	0.904431791637911	1.81810935631942	71.9609708448827	0.891684141875511	0.777364165015735	21.9627295073542	2.8897138109739	0.203985031880485	0.0585317886067369	0.0690464887411646	0.120566230792645	0.207727131881965	72.2698395118676	159.372581105634	0.0250848398054038	16.5375376729391
EE25	26	EE25:26	VL3	SB	ScxSc	VL3	sc	3	8.7510947484871	2.11442848402349	12.7309514504414	91.3729722126774	24.3749000051765	48.0326021355757	100.062996512072	0.444351046310621	0.168403167577948	140033447.716878	23.3070109086834	0.00522905726131287	95.7768174504837	82.144981008584	5.97492367617788	11.2250985482929	0.728192435683054	0.148950895171142	4.55558997736827	0.704830797292055	3.93164843901533	142.857981126741	1.19214065883263	1.72294657798415	5.95984592152967	2.32102750083157	0.0207589853268272	0.0136713916521358	0.0126107279449427	0.010902518139146	0.0215774233928099	65.7448021107559	182.010336672564	0.0331621630698045	16.6730522708977
EU54	18	EU54:18	RC415	VL3	ScxSu	VL3	sc	3	19.7665143852666	1.44855069381056	9.54115388740577	89.5306369334529	36.5060125412139	82.7243458356817	160.364853451952	3.73133303620936	0.136507984197113	170539659.798571	29.4151575100337	0.00319922602376063	93.2638477074374	89.8972954337459	6.0642112608316	10.9587360532861	0.819499299266355	0.0660094778478485	31.6190283134514	3.45202324243491	9.1818539175047	316.952573976956	1.34566768717724	0.47423435388827	19.6949737088707	2.45210515358775	0.0821133828496363	0.206634611349986	0.0944614116975129	0.396550319473272	0.0636282634058593	76.6631797660872	188.618634205475	0.0297145537750839	17.0734903336421
EU54	26	EU54:26	RC415	VL3	ScxSu	VL3	sc	3	11.0495187458933	2.47954210916787	7.86985312930305	90.2702257920127	20.4694530457097	43.3017620681903	93.9322948267315	0.774314783254723	0.207093298952731	154251662.053888	20.2226968502528	0.00399812355091393	94.643736972255	89.0926577090534	5.68457233506101	11.1462657215674	0.90859604083262	0.134531414603042	24.8125067364042	7.59578239038236	7.16067546715461	343.669589891632	2.2114006753517	2.25256467533663	22.3747527820362	2.83268151730712	0.0740456563409028	0.13325003036183	0.0822330984181922	0.373222519444122	0.0804750057371084	78.2984446020645	179.105239810471	0.0196438471558212	16.7914497817075
DU13	18	DU13:18	BR6	294	ScxSu	BR6	su	3	26.6479208069934	1.26449408067179	11.4326940349431	90.6707501521873	41.7134040900958	92.9044874942193	179.206686477994	4.20496071319643	0.108644761696144	190579035.997905	39.4400720237571	0.00223442816226438	94.1644036957982	84.4365697726118	5.84642072911035	11.1642772025071	0.860171637664266	0.103352346584631	13.1297597754377	6.9673649951825	5.23331870430507	213.609211751225	1.52809886604826	0.929643323153216	6.72545921487318	2.25140816675478	0.0247669293493008	0.35792956733391	0.153495421210088	0.563263669774799	0.0288884584427701	58.413998990266	164.180485160608	0.0245970783029083	16.7613956584336
DU13	26	DU13:26	BR6	294	ScxSu	BR6	su	3	14.1998641087938	2.35590982012323	8.49477633721192	90.4213973637682	21.3737351460054	44.9390460872091	97.0783779083471	2.77828917051816	0.201860340551114	146930605.922658	20.8986092885102	0.00393256839195785	95.2094936198914	89.2405174196034	5.84835050370343	11.2686066494235	0.956755511452654	0.0753792174519614	23.5083976859909	2.27129181688655	5.14284487397124	216.324260075399	1.55511361012627	1.74538304241697	27.4922499043454	2.14376565863756	0.127564577290838	0.0342543763316643	0.050623169266473	0.189386521385535	0.0281450868484995	58.8618878571399	158.558241866706	0.0304399392240029	16.5978420886198
EU43	18	EU43:18	BR6	F10	ScxSu	BR6	su	3	18.9172902746018	1.47821834938356	5.26169162101293	91.0610832488553	35.9447149905019	84.4377090285853	171.993986341923	0.639373016228238	0.130707329885789	147686705.658461	39.2254098353994	0.00427091348721146	86.0529315037219	83.2743870833369	6.06604906142076	11.106880577189	0.682883449258629	0.0518537576873323	18.8045477567845	3.25407193250534	9.91621598247333	291.810029260546	1.1904231870103	0.694821546039503	32.5549014542283	4.07643601108179	0.173063632923751	0.142010426670444	0.114985460770927	0.487452533980263	0.123028770676626	81.7699719289175	188.050934670456	0.0368524885463829	16.8659434667515
EU43	26	EU43:26	BR6	F10	ScxSu	BR6	su	3	11.2487724629658	2.42112870199228	4.97058021360018	89.5761175517436	21.1968356484137	48.7419048116517	106.572319153789	-0.176438099624213	0.173767470442313	120560095.903229	25.9189962466452	0.00657653693751348	93.4165374190749	74.0107114639059	6.00667461632203	11.0760176445764	1.18111945180779	0.136422435873928	28.1963778564487	1.90335119203936	6.66707855581888	323.530333640555	1.93987565706887	2.13041048825577	25.6672439431018	2.55191397257097	0.0501279614559279	0.0946282921468111	0.0517233770550834	0.565025006592023	0.0464033677391	79.162991521434	176.630876395837	0.0204468408658772	16.8636053699141
EU33	18	EU33:18	BR6	GN	ScxSu	BR6	su	3	20.9327596784489	1.22610526106788	6.30710685336147	92.9259208485554	42.6742103317078	98.4939853912374	200.954089195538	3.6886115141285	0.130034898180869	141502473.900603	32.0360129946735	0.00445819914594615	87.7410232114339	78.4357102798894	6.26308674320488	10.9817347858773	0.926223105961308	0.0858119802820134	6.29374247262952	2.71938489238328	8.70350195919255	323.678772467132	1.36445321171018	0.706477882677214	25.2976131222619	2.26910030389876	0.069841761375847	0.210140595134893	0.0746622145506624	0.155244161033453	0.136983280157741	73.2343809019077	177.133038436548	0.0280217409068567	17.0255802419275
EU33	26	EU33:26	BR6	GN	ScxSu	BR6	su	3	13.4363248983134	2.4196186257586	3.51461046275818	91.1567180270074	21.0045144914302	48.8299541551735	112.957125657085	0.705176252659412	0.169511744030754	131620086.77893	23.3897676734775	0.00652406156119244	87.8227014159512	66.9227671465728	6.19823101351246	11.1737935350575	0.877676942915362	0.0946875404423498	28.6690205614252	3.53721337789202	4.19508079579201	199.407846647851	1.34127381602983	1.106738293967	12.3845843884696	1.46802255074283	0.0540420107837252	0.0425321449236615	0.0434493879180275	0.0708519009680659	0.0389148763307822	72.6883882569447	169.515470125643	0.0286363737706788	16.76598979729
WU13	18	WU13:18	BR6	OS104	ScxSu	BR6	su	3	29.1085962403242	1.29631805520461	10.5950923102829	91.7097230033281	41.2633016160171	91.329333525342	182.242154830877	6.87371906659667	0.11362532520225	319812193.460544	27.0562019275669	0.00159676081151452	73.0875387093949	82.18105488227	5.13468628368206	11.0207334429502	0.853916487353966	0.110947684346367	12.6496136408616	2.90684592328966	4.22766916890788	169.888300545212	0.803546192318253	0.664331702115408	4.50032825279556	2.02485404648842	0.0866430712103726	0.189906392208227	0.122027240884565	0.45360440531947	0.157033381402782	69.6583711059875	167.507308999344	0.0274620895053979	17.0009138131302
WU13	26	WU13:26	BR6	OS104	ScxSu	BR6	su	3	12.8225077524031	2.44320934700437	8.76194708492425	90.3627952275574	20.8414374649266	43.6762390366019	93.0257715532195	0.678128577833066	0.156391351931132	145754055.758872	18.521260803214	0.00477149202289982	86.2065818458406	75.0046925727232	6.09693118294535	10.8934261717412	1.94046600790383	0.184045614377362	16.0389656871986	0.0538903657265264	3.55797767503893	273.604785209385	1.95136853091313	0.890898225566006	9.0618247894366	2.08229691543503	0.0299280804780361	0.0165346546260538	0.0331062769978944	0.177061128484418	0.0309647080793763	59.4772134768788	170.839348513166	0.0134746561279884	17.0646587893488
EU23	18	EU23:18	BR6	SB	ScxSu	BR6	su	3	23.2891147175485	1.29064554817568	14.3936018186174	89.7977420936201	39.7260251147369	85.587893445039	162.242576507246	0.556049543092761	0.0919207088393825	140757430.825075	67.9637705866483	0.00278230339239721	92.4334548117973	83.9478497563588	6.17925409329836	11.047670519126	0.905212157651233	0.0673877002990303	5.03217202821229	1.40339094636315	9.8792109943272	334.991941703348	0.904282349494974	0.479298503053165	4.74991285283901	1.50222544833939	0.202188972965548	0.103723662583577	0.0381643800044074	0.152952996996594	0.0221109147104155	86.1184027141488	184.694537881114	0.0302225119726463	16.9418406768039
EU23	26	EU23:26	BR6	SB	ScxSu	BR6	su	3	17.8585962403241	2.3749257956946	10.9173748590297	91.2517377440264	21.7839682826837	42.8266668586754	91.82548816421	4.95705239993	0.167961881656843	131885549.147623	33.0612019275669	0.00358113028572524	78.1904697236731	72.9624035997805	6.40939400155374	11.0474001096168	0.88443902229206	0.0616863602702725	6.81306950018679	1.3579147439696	8.34135553632389	431.886231559792	2.09794828139119	1.76323519023104	8.9251746777991	1.89152071315509	0.23404246194582	0.0359046225282292	0.0161224779619947	0.0201684868413622	0.0357707177374943	88.3250377726542	192.507308999344	0.0215244487927643	16.9525985846976
EU53	18	EU53:18	BR6	VL3	ScxSu	BR6	su	3	21.3465351656255	1.3559666941116	9.63573373876754	92.9407551437882	36.7542081527365	80.5541573741003	169.507770073728	4.46193342255743	0.132052978218509	159246164.405615	30.7467257269688	0.0036292351821608	93.5363516164798	83.9320681931429	6.09277213745013	11.1357487900798	0.799352672286843	0.122214824152209	6.50193858063583	10.6716999867627	11.4906181804551	403.855585767307	1.42241322940033	1.16793733540228	12.749962913998	2.93538231147845	0.112076219199172	0.393344252876383	0.185296713152528	0.857896360365794	0.0865598383879343	66.5351489626846	166.240896458108	0.028427325349892	16.8112096212236
EU53	26	EU53:26	BR6	VL3	ScxSu	BR6	su	3	12.401220143754	2.46422721713301	7.07708404990486	89.9538400277598	20.7641793647061	45.0095369376298	97.5914704289186	0.998117876414338	0.176004030804739	163843865.578451	24.1901274235486	0.0053966761851229	95.167416199615	83.8434347624395	6.09975085452903	11.093062477463	1.17631887229074	0.104881685298726	7.43788858119283	3.14004336017803	3.07123060933062	224.710308528842	1.61416212357312	0.927480849600949	11.9882968537073	1.64421958273054	0.267949168989534	0.102991052552176	0.0973515470137993	0.153205972237119	0.17627406062423	73.1431154599946	171.560030618026	0.0178739549411509	16.8362965329334
BR6	18	BR6:18	parent	parent	Su	BR6	su	3	27.5405834697814	1.28415810211809	7.49422163948502	90.5651550829934	40.8609850302631	95.3682489056458	186.147444845003	7.29723551176484	0.139796767393464	253293687.940826	27.1060210532368	0.00241288739994841	90.5671024696369	83.6951545233869	4.91550502040388	10.955602131747	1.30024350051447	0.0537826405190446	58.8183970217353	0.189341261989719	20.6057467316654	843.158166152793	1.30559209507131	0.600415678313263	23.1491592296643	1.80466795372564	0.157063165794648	0.0435367816999931	0.0310733188426374	0.0452850674117709	0.10457012032451	44.0460305420881	152.264391532982	0.0259717053769974	17.0234942924876
BR6	26	BR6:26	parent	parent	Su	BR6	su	3	19.664603863854	2.76340304403066	3.7419371714023	81.7801375983375	19.214793361554	52.76852107908	88.6702109343884	5.25191684750523	0.18900090375521	140162656.392018	24.8818571355669	0.00453794456143497	91.0992048176658	38.7405109722912	5.89052114988427	10.4620524569557	17.1203635953871	0.300446680741664	35.2576553456282	0.033956125627657	3.31871818394063	280.471710148166	1.66882922883651	1.39948486447973	4.72483272436147	1.16026245438855	0.0460269907330227	0.0212577198794501	0.0145125059753923	0.0119576559528864	0.0220682931268012	49.1974966970875	181.199568165256	0.0131662122882533	16.2644871533009
DU12	18	DU12:18	PJP3	294	ScxSu	PJP3	su	3	27.8416335954401	1.38826447884109	9.49112118485415	92.0400677662419	36.9741120993739	81.3592412162851	167.776531157975	5.46809770795285	0.0955731602369418	182479046.603936	32.6318405937386	0.0026262896026615	94.8916085317258	82.929122273609	5.77373100291485	11.1716961047116	0.823317966698532	0.0983330601245804	20.7311575493535	1.64217338605413	8.54541363988744	254.382852095302	1.14634334770989	2.03185416757977	53.3754418042323	2.72454483261174	1.3814338791496	0.343192902455092	0.118482248726154	1.04490200843268	0.453494024543808	61.96121892438	154.904740509212	0.0342779876434453	16.7741081648812
DU12	26	DU12:26	PJP3	294	ScxSu	PJP3	su	3	24.3933728003106	2.45344449408461	7.94612542966822	90.3140467503162	20.1545867406974	42.7221878100117	93.0213484165802	10.8479922238231	0.181488834511005	179898463.355781	7.9393723267024	0.00201334589687651	94.5099452945517	93.9994978503517	6.13109598908179	11.3017905628251	0.941724455721856	0.114968053861494	38.7635581994652	5.77517197478869	5.12026637071277	180.312101314498	1.3571025125797	0.632828585135327	15.6901875573015	2.3363640541634	0.0507915445491199	0.116100139589937	0.0590830204652739	0.269987337452985	0.0453542483157595	72.2499706113568	169.381119703654	0.0327473707382666	16.5579619991016
EU42	18	EU42:18	PJP3	F10	ScxSu	PJP3	su	3	20.9475804772691	1.42173442684534	5.53879452958723	92.7028641427368	37.0491537867641	85.12559451048	179.209886973902	0.76905666527028	0.107456523129168	159351180.24831	32.07216338696	0.00280606991443133	88.9894272853845	78.068384635556	6.06654368050322	11.288656421326	0.748961168869615	0.086311538583731	23.9066124445037	0.522687173821759	4.76765557340324	159.002910916728	0.67715314790412	0.698179554225828	18.9477602258555	2.00039771449145	0.161013727445641	0.0989614489641685	0.0481891543335695	0.317825078776887	0.0526936116967025	76.5224061969218	170.998973573967	0.0288038524329566	16.6121994496689
EU42	26	EU42:26	PJP3	F10	ScxSu	PJP3	su	3	10.7138701219583	2.47824268495213	4.03529066730348	91.602819736743	20.6580790306133	47.4713680740514	110.496965215344	0.673284499138423	0.191433625795675	150121955.674798	23.209899507902	0.00647378315730139	93.0437590965795	77.8160188503671	5.78676344887569	11.2428099218376	0.912961571661796	0.110190257945836	19.5658729059082	0.657462946207214	5.79746604059042	309.918278919968	1.61521587583823	0.415847115766211	18.0644760091725	1.59245099852638	0.109273288276495	0.0786836073275647	0.0642614813177119	0.164398670782438	0.05131216746645	62.5395042269143	161.5051295783	0.0180895897432668	16.63120353924
EU32	18	EU32:18	PJP3	GN	ScxSu	PJP3	su	2	20.7691158875657	1.38834893273509	3.92035340032677	91.8106866825705	39.3965331017759	93.7225164597143	190.988044378764	1.66263134791898	0.106363284138346	166203245.413131	25.9877045045365	0.00331766254502492	93.0404129507766	83.8434514522051	6.51003282723991	11.2396480404333	0.818875391558754	0.0924370712891061	16.3240493860027	1.37390595868682	4.83719948934717	174.159784030746	0.632651164216024	0.198273309319135	13.149795487389	1.9088899884137	0.0298972242487002	0.148161430027208	0.0788601394101459	0.178052952217915	0.0288820767382474	71.2756148192566	172.996521343937	0.0312929170930886	16.6840711008588
EU32	26	EU32:26	PJP3	GN	ScxSu	PJP3	su	3	12.3348494553048	2.40996920051983	3.65560236125177	92.1583080052261	21.8657022146826	50.4162959133534	117.390427435153	0.487072568391483	0.170396901653403	155620530.917363	25.3644887573769	0.00770866453846787	94.2657889498723	71.9333367678265	6.2332849269031	11.005433149035	1.09472737105884	0.107909586722749	21.0775113997664	0.188781257636713	6.77989506014712	400.422540173404	2.15246585862236	1.54934920167687	15.6332612807112	1.5373656838539	0.0314622242832869	0.0551693567657142	0.0332984379147514	0.042519514707392	0.0335086563611301	71.8402676416021	171.162599108158	0.0199918040926992	16.9595466318076
WU12	18	WU12:18	PJP3	OS104	ScxSu	PJP3	su	3	20.5916335954401	1.34841813802002	4.79696527573829	90.1842763285634	40.4351120993739	97.2355745496185	187.359864491309	2.13476437461952	0.109742535014409	162184518.016329	32.035173927072	0.00346043608621626	90.9705196233561	69.680653262094	6.13994398191837	11.0783627713782	0.852746782953838	0.0884592693150218	18.1641551651821	0.165152119153023	4.85750690337339	180.392586110181	0.790670557887979	0.887494053995362	5.62185308061592	2.83170794536505	0.0390816479787837	0.0507427560855907	0.0297405490692656	0.0691538874649208	0.0349799982670015	79.2945522577133	175.238073842545	0.0272478339146974	16.9099051895925
WU12	26	WU12:26	PJP3	OS104	ScxSu	PJP3	su	3	11.3064742471128	2.21490302040714	4.53857015870219	88.3158805489651	23.9482825809751	57.9208857127423	118.601645288366	0.389195531745965	0.169170950105309	163463668.348086	23.8374353945378	0.00498617914188262	88.6821429910094	52.7323880191757	6.31667585317485	10.9997318136449	0.953258844456157	0.15936669059508	11.3279531842116	0.0606218358199842	3.39726975251973	215.072797456365	1.5396442716958	2.03113167154261	14.9158767041718	2.23744180731932	0.0367781031496677	0.060448210108756	0.037009059535234	0.328802824564239	0.0290104283322352	76.7959632563199	179.665354681226	0.0147512261811939	16.9829554342214
EU22	18	EU22:18	PJP3	SB	ScxSu	PJP3	su	3	36.0021247101163	1.27705084961416	13.9101214605881	89.6999710348089	39.5048274090363	85.2491610217416	162.096427530796	5.90967794356551	0.0892826606239104	169467640.718266	33.1285056550777	0.00148982173614983	74.1302710338757	84.9638670251286	5.3024942916566	11.1959911657239	0.837473653506952	0.0857723332184931	16.0943134220788	1.09442108520336	11.2941219405469	367.681533130041	1.06125156290479	1.53310725979393	11.0569616913846	2.29182716946344	0.0335161049395921	0.0778001596179546	0.0579107374657219	0.299206923259674	0.0340245196905768	69.6080725181393	162.889350018715	0.0312262966890967	16.7323824069094
EU22	26	EU22:26	PJP3	SB	ScxSu	PJP3	su	3	36.2696582316467	2.49775241349897	12.5553693076273	90.0485395620185	20.3895144914302	38.2526208218401	78.4571256570848	22.4251762526594	0.187955748104947	177441354.892617	13.5347676734775	0.0025769227072861	90.9535042941733	82.0606953167017	6.41350126969228	11.1404602017242	0.915883985434531	0.102123738230115	13.7041448904755	0.813274903968886	8.62128641872233	320.488154865196	1.49031985614645	1.20096416094503	22.9830786633068	1.36802255074283	0.10808402156745	0.0618659004537509	0.0302381264879241	0.064569395418457	0.0221391262741993	79.021721590278	171.18213679231	0.0325252703686213	16.8123815793897
EU52	18	EU52:18	PJP3	VL3	ScxSu	PJP3	su	3	20.0806443882941	1.38697560761856	6.03317133396277	91.267451357911	37.5819106020245	87.6925205670039	177.553569630365	0.0366400692429676	0.120664296701587	221349453.982256	38.5569780523346	0.00367151107931449	89.6379446730056	82.1091277897027	6.14880632496099	11.2913074431031	0.762216940641755	0.0628328543582619	14.7052835209187	8.30004296908479	12.2732075857154	449.551675864923	1.65123702961625	0.824325399737942	15.1357157222684	3.58224890331524	0.253460464588286	0.354219800891969	0.17692892656163	0.663395571526709	1.24557112657886	78.5196807504773	176.065868500673	0.0293988675252588	16.58041901833
EU52	26	EU52:26	PJP3	VL3	ScxSu	PJP3	su	3	11.0175710539279	2.44477261116061	5.46605620965209	90.9607015609424	21.6379823164024	48.3870921883093	108.631211230997	0.515364929248365	0.193748563597542	197703309.037994	23.7841519372514	0.00565359739727792	92.1653063382383	78.1563975662732	5.65105724091196	11.2386179965189	0.937333269406315	0.0976986247911907	34.9409071665776	7.38869579792911	7.84508562779808	342.319176991834	1.86679998893374	1.6599347611888	32.3811366036059	2.21003208749133	0.165243802973104	0.193499365398953	0.129409040176595	0.600415956335986	0.0504217471672291	65.8843446204522	165.398298945471	0.0248511507019309	16.650851673607
PJP3	18	PJP3:18	parent	parent	Su	PJP3	su	3	20.7529619585723	1.43605672704498	3.88029735587944	88.8176492508543	37.5450961061049	92.9621148854752	176.354635106724	0.515311001249918	0.107333723116413	272255782.440102	42.8179395117277	0.00408024947954034	96.492650913061	87.3096040362473	5.67811241750905	11.1125637548122	0.837888101570577	0.211334519444531	10.5345672187515	2.01773913490546	16.3197010767175	571.818746133327	1.43310690390977	0.924674375501647	34.6240826848893	1.95779257131827	0.210934452064912	0.201682858939277	0.0668036442078499	0.125519304584652	0.221385273453398	68.717049174745	178.557533075296	0.0292192433357407	16.8533433794142
PJP3	26	PJP3:26	parent	parent	Su	PJP3	su	3	11.7271898185973	2.46784142458346	3.66733729973218	88.6941547652883	21.7015767338018	51.6421918668044	110.900321804835	0.48342472294293	0.194675776603829	165747515.573302	21.8046207471768	0.00624166608299706	93.2169696442421	65.2948028862152	6.02789580117966	11.037287635418	1.45054212277581	0.184896484836542	45.1283839880631	0.40122030505464	12.4204291368008	502.477323661333	1.98560080293803	1.30532595503055	44.7983992173517	3.3750239174041	0.0732575317532857	0.0629878755922747	0.0256754325659703	0.0277850482436002	0.0409670966004281	83.9894289327067	193.865982700793	0.0278370950505192	16.9170764357619
EU41	18	EU41:18	PM12	F10	ScxSu	PM12	su	3	18.1150673847779	1.61776039641212	5.08862004595061	91.0206823314058	33.0205836894074	77.311758378066	160.786862361729	0.957379334571494	0.118078172544787	156573790.979899	35.0692963486279	0.00528022564450759	84.8090566430677	83.4821253543738	6.09259772545755	11.2012890464826	0.742012249509331	0.0675534081878194	16.4988630904208	0.466937562385974	9.36377907235941	298.824742766792	1.08229504165391	1.75264878704165	27.4223392306457	3.79978670570942	0.0665484457231001	0.0738685570657729	0.046640039312675	0.128564967320291	0.0555788044340969	77.7417619205908	182.756359145541	0.0345712502005758	16.7186653471413
EU41	26	EU41:26	PM12	F10	ScxSu	PM12	su	2	8.63139266269387	2.35857545161166	7.54191615671609	91.21742819905	20.748756186548	44.0804144842618	97.9667919941873	-0.227313536810488	0.205766049933887	164940011.956079	23.0474376363543	0.00641814710611121	95.647010229656	84.9912207812146	5.73589493229141	11.0483632929272	1.21980624845547	0.115173304005543	22.2992279692284	2.4054541058372	7.10050969950716	361.154472799001	1.38261614109724	1.51156399960981	23.9779479450764	2.7741408316109	0.115809241409555	0.0718492586484431	0.0377150324851679	0.0469250474374543	0.122806924129691	74.371547458518	170.630456312811	0.0155665481281927	16.8865658621153
EU51	18	EU51:18	PM12	VL3	ScxSu	PM12	su	3	19.0771576022418	1.51139371765895	6.58502318451693	92.1330983122131	35.0540495817346	80.1947212429873	167.279483835274	1.38069557568855	0.138055162584932	137937805.079353	29.9426633101843	0.00323184091881553	95.6881283260705	88.6990775119722	5.85412126809026	11.1399843692704	0.827108376023802	0.0865352017031551	28.734372233406	2.13465595496023	6.78258077177457	320.644542033547	1.22119145804246	0.751619543293479	30.2949552150255	2.82254372485681	1.07128822018369	0.253000464741165	0.112257601786225	1.01690337656713	0.766008791389094	79.0126160394505	179.42400292151	0.0234202478497324	16.7849742035588
EU51	26	EU51:26	PM12	VL3	ScxSu	PM12	su	2	11.3556685637862	2.37892828764461	5.08380395790667	88.4596002723123	21.619703500618	50.3064878113502	106.53203358063	1.16221456356992	0.197087546005357	136445474.129514	19.7249485663878	0.00542442026758098	97.1761941646941	85.7446431304983	6.21868446412001	11.055219294036	1.88964494855345	0.109528092253379	18.322492440561	3.17310495365957	7.32877320829883	321.051489228186	1.44729459557553	2.65740610348492	32.2391568067706	2.63718174053623	5.86151861809852	0.25721863392545	0.21270661648668	0.790025083927186	1.14101247721964	78.2250724215854	175.04823877202	0.0251717202785405	16.8095758949208
PM12	18	PM12:18	parent	parent	Su	PM12	su	3	18.5835355677842	1.4291723825104	7.0783969857168	88.2877318492942	37.0445794476625	88.648348584141	165.749888752175	0.596651494147374	0.130220077275846	298093220.528535	38.5129319867059	0.00434186236414734	96.2344522002346	88.8359480414004	5.62424125803789	10.9447884310418	1.0650662348082	0.0543816967775984	10.7177918393264	3.112828988427	18.1406577693209	702.820504625178	1.89875106738209	0.247738262204561	37.6350868358853	1.92832931020077	0.0279496391807258	0.366998387027078	0.174930167125118	0.352144581904062	0.0140842037340327	68.0460305420881	166.264391532982	0.0273091730419154	17.0748609872083
PM12	26	PM12:26	parent	parent	Su	PM12	su	3	11.9342377205946	2.59302194293725	2.71985288918679	82.4537781965672	21.6783156497357	61.1194255216426	103.381211230997	0.517342073893728	0.189837760903231	143461939.177824	23.6377098137077	0.00707057696547452	89.8969623047225	49.8663780158912	6.12067427146592	10.2852846631856	10.9452171686396	0.488696578008613	9.02848192566936	0.392984496457749	8.15843370232519	486.848621511374	2.75560447850316	1.70481943800697	20.6995663905875	1.81003208749133	0.0558577670133325	0.0721107575948719	0.0199742757475762	0.0158644339952921	0.0497934863234437	65.5510112871188	180.731632278805	0.0191713340281888	17.0210571640231
DU14	18	DU14:18	RC415	294	ScxSu	RC4-15	su	3	52.9795281692345	1.32769444653576	14.8731623034844	89.1415163693114	37.9039578494047	80.4135977236943	151.84430390297	23.7760293746313	0.0960564823267652	236382860.465068	53.3038170901718	0.00114679535698638	93.7544575114149	86.420693481153	5.63691934511308	11.0896374797079	0.883134690483612	0.098399449546141	23.1168565918878	0.801589434114991	1.7671903346588	90.510686542247	0.74806661275771	0.268656588539906	7.9058037360798	1.5897138109739	0.192681777846212	0.179225756700321	0.06266088206848	0.1322997973154	0.201606429757475	70.6031728452009	158.705914438967	0.0200427152632792	16.9003299550437
DU14	26	DU14:26	RC415	294	ScxSu	RC4-15	su	3	32.7559396676499	2.474028750801	10.0656514290536	91.4580838592588	19.3747224284377	38.0233269392788	84.0542246028482	23.3161015483012	0.215950139290945	203890338.089726	12.2437246545616	0.00345762479864487	91.8548698740929	88.5541768092317	5.61730258994349	11.0636844637293	0.981305597498516	0.0551467375023989	8.65601247705792	0.691765560302843	3.44588774167462	199.156086214058	1.44191251023494	0.848833501775231	9.53657616279162	1.56906549033614	0.106764913232635	0.0648388502730332	0.030679188606204	0.0351290579181678	0.0476089951946909	71.7812400249963	159.882827200503	0.0173900440122198	16.9211463359612
EU44	18	EU44:18	RC415	F10	ScxSu	RC4-15	su	3	22.8110085488759	1.38367298485509	4.88675738416895	90.7982127759284	38.4304952369673	91.770712659946	181.986469977229	6.96980499231017	0.151815126877713	131044656.273012	21.1557737352805	0.00303881637402331	85.4504066992794	70.145659397828	7.07443791037719	10.948801168739	0.893241716399666	0.113961722483576	23.1123369156044	0.529708600242633	9.41380554865094	463.879321206862	1.9756903036702	0.404223582599362	5.24989389123282	2.29149871987339	0.0179430103614245	0.195192929947099	0.030231216657563	0.039780737843198	0.0251893852523761	79.0226843281867	178.296929561124	0.0208067789775066	17.0811646813345
EU44	26	EU44:26	RC415	F10	ScxSu	RC4-15	su	3	15.1328520792267	2.29306360987733	6.26914487863431	90.4165610891679	22.2607863790431	49.3850954015237	108.515628160065	3.19098144992139	0.191483554586236	127104437.601424	16.7226968502528	0.00446478503032726	95.1871138681985	82.3159228122197	6.62474812597629	11.0295990549008	0.97145099768964	0.0776802605502099	18.484896110812	1.95865332457773	6.22435632617042	317.66420608921	2.35808123087636	0.718531690132101	16.9149613804993	2.19934818397378	0.0272258745749462	0.1770864720984	0.0293881618942725	0.0476414395294193	0.0668145876630606	76.2984446020645	168.771906477138	0.0185491882904984	16.9616866613805
EU24	18	EU24:18	RC415	SB	ScxSu	RC4-15	su	3	50.8076153383	1.35877647473832	20.2533156757534	92.6183267681077	37.0747276165251	71.0849746305765	141.878963504323	31.2808493903424	0.0966104230999677	267976472.134551	42.2442646280736	0.00215635525204638	91.9995695688791	82.7981144435452	5.60310481783504	11.0758185506385	0.885417718770129	0.179851777721195	3.00550950612111	0.26528618610591	1.64109463656256	76.0309066487603	0.806280224849386	0.30318203109771	4.32191550147759	1.7373676602312	0.0617124620166607	0.0243584514883564	0.0277784697305613	0.0349899360120726	0.0475845047135503	40.6577415875013	168.789933933838	0.0270196329989701	16.9026680974712
EU24	26	EU24:26	RC415	SB	ScxSu	RC4-15	su	3	41.8622445752323	2.17179966857605	9.05761616267473	92.4198732748819	23.0363577578273	47.7557442125259	106.400454418409	7.98333333333335	0.0806719567786623	230326513.467112	42.9733333333333	0.00329061907225924	91.872910409288	84.3036440392035	6.71431353841278	11.5375177666572	0.80283343455501	0.140619987609398	9.76186616558382	1.68263493134297	2.11852477431971	131.868363468213	0.922708311948702	2.96760623355811	22.6772944844108	3.68441983569811	0.38639351717534	0.0227514593001843	0.184802419301046	0.155474013320255	0.507334279390058	63.3889301434864	166.183830051419	0.0130393939247231	16.2214571418922
RC4-15	18	RC4-15:18	parent	parent	Su	RC4-15	su	2	138.25985255958	1.30409675823888	10.4053125827267	92.5119989610073	37.8811060662695	82.700396167899	171.217888937995	51.325001701338	0.0398788305385495	268261766.171961	91.5602020965451	0.00122734099387422	87.6682749878066	90.3040045174744	4.93287855094896	11.0310906319518	0.813315706992637	0.181629653751171	14.8274850835413	0.698552023788531	6.51363789257527	450.493164010088	1.79430334555257	0.177889373112433	3.95561451967936	0.949068824561281	0.0239382169858911	0.54580815633428	0.0289802069629206	0.0201324020187272	0.02857609007987	49.4041143010828	134.832086011057	0.0156007631383681	16.9963105041561
UU34	18	UU34:18	RC415	BR6	SuxSu	unknown	su	3	22.3354580434496	1.38124550231439	4.11409034433109	88.7287033265116	39.5758274090363	98.2914943550749	182.42976086413	1.24301127689884	0.115273306721506	193705383.775438	29.841838988411	0.00234072345023614	96.1288787885779	87.2369316139281	5.31969032343917	10.9526578323906	1.04806892318814	0.0970230011796268	8.51249089793261	0.898868131158442	16.7458208179684	527.2706925977	1.33264934306333	0.673754638387792	21.9274623602522	1.52516050279677	0.0331798851047499	0.325001413272079	0.0324518983649322	0.0372821193828798	0.0347098432330358	77.9414058514726	186.222683352048	0.0323744070280216	17.0817438494531
UU34	26	UU34:26	RC415	BR6	SuxSu	unknown	su	3	15.0641661001757	2.43865710559475	6.08194305707292	85.1692912187328	20.6869352139231	49.336127049775	93.8792555549122	0.828905857782237	0.156325770009368	139075958.864808	24.9125941750636	0.00410490186938756	94.336887435522	67.4482308087585	5.80250792130069	10.8018472600762	4.50422395687704	0.219321554136631	28.3837895857345	0.257081696093358	4.95165937154471	321.07863844177	1.39108408111558	1.11860507208271	11.9476497402707	1.25226376631641	0.152212679331047	0.0277935177143795	0.0143143625245246	0.0165082013618504	0.0213749834110606	75.2366564085219	177.774364735099	0.0140522789914877	16.7643701595804
UU23	18	UU23:18	BR6	PJP3	SuxSu	unknown	su	3	20.4705928931226	1.29932108673756	3.88417182222059	89.5010308735114	41.5671565006248	102.538417894483	193.059453921241	0.882283436474728	0.123993797458147	227710877.545674	38.1188079598224	0.00375030544700886	96.1169949971243	82.5659313321277	5.24761286112897	10.837914762355	0.942346710018114	0.146460481872119	17.5746142378507	1.1550089302902	12.810588037797	453.606642815864	1.52271225418674	0.419667637365074	2.96504765546787	1.75213829181348	0.0471612472722407	0.242768847348303	0.0744428415853547	0.133843857103726	0.0420862483737088	73.2074836622864	185.698329774703	0.0310612228033141	17.2749920123371
UU23	26	UU23:26	BR6	PJP3	SuxSu	unknown	su	3	16.9471591037848	2.65700936881341	3.28038000768604	86.2669922217756	19.5520182439246	48.5352340660356	98.6324560508209	3.39300180985609	0.211132490707382	170788125.119954	15.3463522049332	0.00314261777725152	92.2540692272243	76.5443328094079	5.69512656584621	10.7816551539173	6.08605968072585	0.169293323359754	30.041016635438	0.375670279329099	12.2260297303863	529.827814944838	1.91198898591601	2.27854599318907	40.8287623331704	1.68405953146912	0.30559827939911	0.0404502010203489	0.0388327538916814	0.0551430005396771	0.0340326300273459	80.0936073327423	184.846711138374	0.0227467570922496	16.6684247168101
UU24	18	UU24:18	RC415	PJP3	SuxSu	unknown	su	4	23.8041547243059	1.31372370712556	6.36096735582782	91.0360842260409	39.1559628617325	91.6038375002302	181.407453293714	6.65474707708528	0.172113727568206	239470407.287429	32.0302450426495	0.00178424801417681	91.1917750842798	89.0492228468869	5.44406416364495	10.8965398463978	0.945267670500277	0.111982268155387	17.3802680370904	0.122355455114692	14.9493524671807	633.508208392565	1.73210284408862	0.693321188290321	25.6305833744273	1.80745707830499	0.0544345283251819	0.206068637828528	0.0275089193638711	0.0310682658555901	0.046836376633419	78.6428817828208	175.028391065965	0.0226020678402088	17.1719016969033
UU24	26	UU24:26	RC415	PJP3	SuxSu	unknown	su	3	18.9576715099323	2.41710313244403	4.87666753576228	88.0798316697364	21.7891205731025	51.2312760167569	106.974875768085	5.3399570338457	0.180813206992663	172395042.783019	19.205165568597	0.00353278949565729	93.356128842107	75.2766017582472	5.87126966240604	11.0248776049566	1.69829046244589	0.12088532099521	6.74952802486076	0.916283079884195	5.67582326026458	310.093704335269	1.51394445691186	0.677083210455672	13.7380553426235	1.54477751450236	0.0454683240647381	0.0640914939709499	0.0196594363071863	0.0151877171930159	0.0383551593195771	72.3315542833296	178.2499175818	0.0239723527816163	16.8429188566176
UU13	18	UU13:18	BR6	PM12	SuxSu	unknown	su	3	19.036354993427	1.50826217136764	3.38567255622879	89.310613308517	36.2155084562946	89.8094604770381	173.72116348603	0.637390035990223	0.126255209958174	202682839.625984	49.3737630616266	0.00485538004177364	91.0955759038554	80.2785135630902	5.29981098986444	10.9516527407607	1.18697235663324	0.069178808148032	21.7620161516447	2.57836421452683	15.7245753868735	239.548190788741	1.42087682397199	0.935167487748284	3.92846143517933	2.00453070508058	0.0476367995001992	0.187490211383379	0.0705539207536779	0.101391789288909	0.0396234173828364	76.7425266041417	184.702343707347	0.143475357772376	17.0432733157355
UU13	26	UU13:26	BR6	PM12	SuxSu	unknown	su	3	12.9642914954427	2.81560197324885	1.99847507466808	85.8957075224984	19.6078812401194	51.3220618518291	102.157729471759	0.716006021219286	0.183857774973726	163708754.995528	23.1007106899288	0.00620792191799879	93.2963095875988	59.8627832603274	5.99396478421896	10.766477855913	4.12035095660694	0.177601893760426	4.5455560371353	0.238356478259735	6.10393457618541	403.359684603232	2.17672072084649	1.52541312113538	19.0986248615771	1.64212251488205	0.219301097031607	0.0957634865017542	0.0399462820091275	0.0262681342510331	0.0318919293813537	67.6349697577606	172.990725347227	0.0158652052255373	16.9836890600727
UU12	18	UU12:18	PJP3	PM12	SuxSu	unknown	su	3	21.2804924371181	1.42946738745783	3.68153090882837	88.8220891352469	38.3096849105913	95.1359007327023	178.965789384154	1.39300180985609	0.117168552076849	204826529.952024	34.6930188715999	0.00326076990065303	94.0901948704206	82.024659524109	5.31789580363251	10.8216551539173	1.09622388476133	0.113000357957781	19.7061733450922	0.638562691317288	10.225911670999	279.596887875415	0.971341900804711	0.659420577251218	9.67919507284872	2.85072619813578	0.0450179115829061	0.137285172758223	0.0643273201263028	0.105018448574695	0.0340406282392966	76.760273999409	178.846711138374	0.0377836000345993	17.3018395682017
UU12	26	UU12:26	PJP3	PM12	SuxSu	unknown	su	3	13.8198170037873	2.4701779242665	3.01311541173889	88.8837089458795	20.7131207180034	50.4220547015796	109.596987697938	0.640910123122519	0.199220803119871	191055713.304506	18.1035556344567	0.00351919910432591	93.7461831337489	76.7967476078102	5.74608755745054	10.9264369051187	1.39740330779811	0.138754060645152	14.0445146578545	0.185533147831151	7.92351469208011	425.97035547672	1.82360890605669	0.931540841391492	16.2405050717437	1.49447410098611	0.0404417018186884	0.160200543114461	0.0350625826518444	0.047582507254629	0.0308492074671683	71.7673581661229	187.932695976389	0.0179662968126832	17.0769149226304
UU14	18	UU14:18	RC415	PM12	SuxSu	unknown	su	3	24.9973110549607	1.65202757954614	3.10200347621636	88.0559429512892	33.0589106020245	83.3538539003372	158.970236297031	6.70330673590963	0.150491616073796	258300517.420817	35.8903113856679	0.0036089847382104	95.4341790792865	89.0911061119809	5.17058959214558	11.1079741097697	0.872520587868044	0.0861565128230598	8.62557154890506	5.6363351576059	20.7276825975951	782.809676849576	1.74079753938247	0.526090254730293	34.4163022391473	2.21558223664857	0.151949782217769	0.372087717618946	0.0987313868543837	0.274206362504821	0.0198370229250754	76.8530140838106	176.732535167339	0.028568891402568	16.8445918982793
UU14	26	UU14:26	RC415	PM12	SuxSu	unknown	su	3	15.653571710605	2.52155708837211	4.79313554867256	84.8037499464154	20.0099229275095	49.7464151460239	93.0077519543526	0.683631645203383	0.169856606875766	178764306.817626	21.7577001498168	0.00397882893017536	93.9764297087878	74.7444525519609	5.65572608961406	10.4967715058608	7.32850825027432	0.184147934386073	5.61275644138087	0.341678550976704	7.50124072794937	430.433487017729	1.99489522841634	1.21273890795061	14.9854621703163	1.94414561734177	0.0541290826152571	0.0818581157249247	0.0135567556478649	0.0162160180653848	0.0474107849274205	78.5294903636358	177.084958411982	0.0192257669416137	16.9799180692644
DU24	18	DU24:18	RC415	A24	ScxSu	unknown	unknown	3	76.4677017136324	0.930373242605863	9.24273356256902	91.7600171908319	56.4844876549868	130.835256544013	240.363134799432	25.378938678237	0.0638332331221798	228933439.458746	64.6328540254511	0.00105438820674316	82.5155362412361	62.0763884267985	6.71987120577045	10.7507487900798	0.947915661813217	0.0940583971500506	1.65280089658621	2.3152754431448	7.76167729297218	556.960940655004	1.96655268049201	0.323927534563208	6.74668553561087	2.73538231147845	0.0325342958319109	0.422745391032347	0.0688800045506003	0.201656081597397	0.00865246232038417	76.5351489626846	193.740896458108	0.0106618202035853	17.4076936350854
